# Supplementary material for: The Impact of a Prolonged Multivitamin Shortage on Home Parenteral Nutrition Patients: A Single-Center Retrospective Cohort Study with Case Reports of Wernicke’s Encephalopathy
Source: Nutrients. 2025 Apr 29;17(9):1500. doi: 10.3390/nu17091500 (PMC12073724; doi:10.3390/nu17091500)
Supplement: Supplementary file 1 [file nutrients-17-01500-s001.zip]

Archive with 1 entries (1 files):
- nutrients-3598528-supplementary.pdf
